# Supplementary material for: Dynamic ubiquitylation of Sox2 regulates proteostasis and governs neural progenitor cell differentiation
Source: Nat Commun. 2018 Nov 7;9:4648. doi: 10.1038/s41467-018-07025-z (PMC6220269; doi:10.1038/s41467-018-07025-z)
Supplement: Supplementary file 4 — Supplementary Data 1 [file 41467_2018_7025_MOESM4_ESM.xlsx]

## Sheet: Ring
Supplementary Data 1. <Predicted Interaction of Sox2 and E3 ligases in UbiBrowse>
E3	E3GENE	SUB	SUBGENE	HOMO	PFAM	GO	NET	MOTIF	SCORE
Q00987	MDM2	P48431	SOX2	1	1	2.88	1.84	2.12	0.741
P22681	CBL	P48431	SOX2	1	2.47	2.93	1.44	1.06	0.739
Q86TM6	SYVN1	P48431	SOX2	1	1	1.25	1	8.67	0.738
P38398	BRCA1	P48431	SOX2	1	2.47	2.33	2.2	1.06	0.734
Q86T96	RNF180	P48431	SOX2	1	1	1.13	1	8.67	0.729
Q12933	TRAF2	P48431	SOX2	1	2.47	1.25	1.44	2.12	0.726
Q5T0T0	MARH8	P48431	SOX2	1	1	1.25	1	6.61	0.714
Q9NTX7	RNF146	P48431	SOX2	1	2.47	1.13	1	2.8	0.709
P35226	BMI1	P48431	SOX2	1	2.47	2.93	1	1	0.703
Q8N2W9	PIAS4	P48431	SOX2	1	1	1.25	1.77	2.8	0.688
O00463	TRAF5	P48431	SOX2	1	2.47	2.33	1	1	0.681
Q86YT6	MIB1	P48431	SOX2	1	1	1.51	1	3.41	0.671
P15918	RAG1	P48431	SOX2	1	2.47	1.25	1.44	1	0.657
O60315	ZEB2	P48431	SOX2	1	3.32	1.27	1	1	0.651
Q9ULJ6	ZMIZ1	P48431	SOX2	1	1	2.93	1.44	1	0.651
Q96EQ8	RNF125	P48431	SOX2	1	3.32	1.25	1	1	0.65
Q96A37	RNF166	P48431	SOX2	1	3.32	1.25	1	1	0.65
Q9Y508	RNF114	P48431	SOX2	1	3.32	1.25	1	1	0.65
Q8WVD3	RNF138	P48431	SOX2	1	3.32	1.25	1	1	0.65
Q99728	BARD1	P48431	SOX2	1	1	2.33	2.3	1	0.649
P14373	TRIM27	P48431	SOX2	1	2.47	1.51	1	1	0.639
O75150	RNF40	P48431	SOX2	1	2.47	1.51	1	1	0.639
P35227	PCGF2	P48431	SOX2	1	2.47	1.51	1	1	0.639
Q06587	RING1	P48431	SOX2	1	2.47	1.51	1	1	0.639
Q86YJ5	MARH9	P48431	SOX2	1	1	1.25	1	2.8	0.633
Q8TCQ1	MARH1	P48431	SOX2	1	1	1.25	1	2.8	0.633
P51948	MNAT1	P48431	SOX2	1	1	2.33	1.7	1	0.628
Q5VTR2	RNF20	P48431	SOX2	1	2.47	1.27	1	1.06	0.628
Q7Z6J0	SH3RF1	P48431	SOX2	1	2.47	1.25	1	1.06	0.626
Q9NS91	RAD18	P48431	SOX2	1	2.47	1.25	1	1	0.62
Q9BRZ2	TRIM56	P48431	SOX2	1	2.47	1.25	1	1	0.62
Q9C026	TRIM9	P48431	SOX2	1	2.47	1.25	1	1	0.62
Q9C019	TRIM15	P48431	SOX2	1	2.47	1.25	1	1	0.62
Q99496	RNF2	P48431	SOX2	1	2.47	1.25	1	1	0.62
Q9NS56	TOPORS	P48431	SOX2	1	2.47	1.25	1	1	0.62
Q9NQ86	TRIM36	P48431	SOX2	1	2.47	1.25	1	1	0.62
Q9BSM1	PCGF1	P48431	SOX2	1	2.47	1.25	1	1	0.62
Q9BUZ4	TRAF4	P48431	SOX2	1	2.47	1.25	1	1	0.62
Q9BYE7	PCGF6	P48431	SOX2	1	2.47	1.25	1	1	0.62
Q9H8W5	TRIM45	P48431	SOX2	1	2.47	1.25	1	1	0.62
Q6ZRF8	RNF207	P48431	SOX2	1	2.47	1.25	1	1	0.62
Q8TBB1	LNX1	P48431	SOX2	1	2.47	1.25	1	1	0.62
O75382	TRIM3	P48431	SOX2	1	2.47	1.25	1	1	0.62
Q13064	MKRN3	P48431	SOX2	1	2.47	1.25	1	1	0.62
A6NI03	TRIM64B	P48431	SOX2	1	2.47	1.25	1	1	0.62
Q6PJ69	TRIM65	P48431	SOX2	1	2.47	1.25	1	1	0.62
Q6ZTA4	TRIM67	P48431	SOX2	1	2.47	1.25	1	1	0.62
Q7Z4K8	TRIM46	P48431	SOX2	1	2.47	1.25	1	1	0.62
Q86SE9	PCGF5	P48431	SOX2	1	2.47	1.25	1	1	0.62
Q86UV6	TRIM74	P48431	SOX2	1	2.47	1.25	1	1	0.62
P28328	PEX2	P48431	SOX2	1	2.47	1.25	1	1	0.62
Q86UV7	TRIM73	P48431	SOX2	1	2.47	1.25	1	1	0.62
Q86UW9	DTX2	P48431	SOX2	1	2.47	1.25	1	1	0.62
Q8IU81	IRF2BP1	P48431	SOX2	1	2.47	1.25	1	1	0.62
P19474	TRIM21	P48431	SOX2	1	2.47	1.25	1	1	0.62
Q9UPN9	TRIM33	P48431	SOX2	1	1	2.93	1	1	0.615
Q9UHC7	MKRN1	P48431	SOX2	1	2.47	1.13	1	1	0.61
Q9H4P4	RNF41	P48431	SOX2	1	2.47	1.13	1	1	0.61
Q8N448	LNX2	P48431	SOX2	1	2.47	1.13	1	1	0.61
Q8TEC5	SH3RF2	P48431	SOX2	1	2.47	1.13	1	1	0.61
Q8TEJ3	SH3RF3	P48431	SOX2	1	2.47	1.13	1	1	0.61
Q96K19	RNF170	P48431	SOX2	1	2.47	1.13	1	1	0.61
Q63HN8	RNF213	P48431	SOX2	1	2.47	1.13	1	1	0.61
Q3KNV8	PCGF3	P48431	SOX2	1	2.47	1.13	1	1	0.61
P29590	PML	P48431	SOX2	1	1	1.51	1.77	1	0.605
P53804	TTC3	P48431	SOX2	1	1	1.25	1	2.12	0.604
Q9NWF9	RNF216	P48431	SOX2	1	1	1.25	1	2.12	0.604
Q96AX9	MIB2	P48431	SOX2	1	1	1.25	1	2.12	0.604
Q14258	TRIM25	P48431	SOX2	1	1	1.25	1	2.12	0.604

## Sheet: Single
Supplementary Data 1. <Predicted Interaction of Sox2 and E3 ligases in UbiBrowse>
E3	E3GENE	SUB	SUBGENE	HOMO	PFAM	GO	NET	MOTIF	SCORE
Q05516	ZBTB16	P48431	SOX2	1	1	2.33	1.84	1	0.653
P11142	HSPA8	P48431	SOX2	1	1	2.93	1.44	1	0.651
Q9P0J7	KCMF1	P48431	SOX2	1	3.32	1.25	1	1	0.65
Q9H000	MKRN2	P48431	SOX2	1	2.47	1.25	1	1	0.62
P02511	CRYAB	P48431	SOX2	1	1	2.93	1	1	0.615
P49792	RANBP2	P48431	SOX2	1	1	2.93	1	1	0.615
Q92831	KAT2B	P48431	SOX2	1	1	1.51	1.84	1	0.609
Q15386	UBE3C	P48431	SOX2	1	1	1.25	1	2.12	0.604

## Sheet: HECT
Supplementary Data 1. <Predicted Interaction of Sox2 and E3 ligases in UbiBrowse>
E3	E3GENE	SUB	SUBGENE	HOMO	PFAM	GO	NET	MOTIF	SCORE
Q9HAU4	SMURF2	P48431	SOX2	1	1	3.98	1	1	0.646
Q9HCE7	SMURF1	P48431	SOX2	1	1	2.93	1	1.06	0.621
Q9H0M0	WWP1	P48431	SOX2	1	1	2.33	1.29	1	0.617
O95714	HERC2	P48431	SOX2	1	1	1.25	1	2.12	0.604

## Sheet: U-Box
Supplementary Data 1. <Predicted Interaction of Sox2 and E3 ligases in UbiBrowse>
E3	E3GENE	SUB	SUBGENE	HOMO	PFAM	GO	NET	MOTIF	SCORE
Q9UNE7	STUB1	P48431	SOX2	1	1	4.05	1.77	1	0.702
Q13356	PPIL2	P48431	SOX2	1	1	2.93	1	1	0.615

## Sheet: Complex-DWD
Supplementary Data 1. <Predicted Interaction of Sox2 and E3 ligases in UbiBrowse>
E3	E3GENE	SUB	SUBGENE	HOMO	PFAM	GO	NET	MOTIF	SCORE
Q8NHY2	RFWD2/COP1	P48431	SOX2	1	2.47	1.25	1.29	1	0.646

## Sheet: Complex-CDC20
Supplementary Data 1. <Predicted Interaction of Sox2 and E3 ligases in UbiBrowse>
E3	E3GENE	SUB	SUBGENE	HOMO	PFAM	GO	NET	MOTIF	SCORE
Q9UM11	FZR1	P48431	SOX2	1	1	1.51	1	2.12	0.624
