# Supplementary material for: Dynamic ubiquitylation of Sox2 regulates proteostasis and governs neural progenitor cell differentiation
Source: Nat Commun. 2018 Nov 7;9:4648. doi: 10.1038/s41467-018-07025-z (PMC6220269; doi:10.1038/s41467-018-07025-z)
Supplement: Supplementary file 5 — Supplementary Data 2 [file 41467_2018_7025_MOESM5_ESM.xlsx]

## Sheet: Ring
Supplementary Data 2. <List of primers used for plasmids construction>
Genes	Forward Primer 5’-3’	Reverse Primer 5’-3’
Eukaryotic expression vector (pcDNA3.1-CMV backbone )
Myc-Sox2	GGAATTCCGATGTACAACATGATGGAGAC	GGGGTACCTCACATGTGTGAGAGGGGC
Myc-Sox2-A1	CCGGTGCCCGGCACGGCCATTAACGGCACAC	GCCGCTCTGGTAGTGCTGGGACATGTGAAGTC
Myc-Sox2-A2	GAGGTGCCGGAACCCGCCGCCCCCAGCAGAC	GGCGCCGGGGAGATACATGCTGATCATGTCC
Myc-Sox2-K10	AAGCCGCCGGGCCCGCAGCAAACTTCGGG	CAGCTCCGTCTCCATCATGTTGTACAT
Myc-Sox2-K35	CAGAAAAACAGCCCGGACCGCGTCAGGCGGCC	GTTGCCGCCGGCCGCCGCCGCGGTGGAGTTGC
Myc-Sox2-K42	GTCAAGCGGCCCATGAATGCCTTCATGGTGTG	GCGGTCCGGGCTGTTTCTCTGGTTGCCGCCGG
Myc-Sox2-K58	CGCAAGATGGCCCAGGAGAACCCCAGGATGCACAA	CCGCTGCCCGCGGGACCACACCATGAAGGCATTC
Myc-Sox2-K65	CCCAAGATGCACAACTCGGAGATCAGCAGGCG	GTTCTCCTGGGCCATCCTGCGCCGCTGCCCGC
Myc-Sox2-K73	AGCAAGCGCCTGGGCGCCGAGTGGAGACTTTTGTC	GATCTCCGAGTTGTGCATCCTGGGGTTCTCCTGG
Myc-Sox2-K80	TGGAAACTTTTGTCGGAGACGGAGAGGCGGCC	CTCGGCGCCCAGGCGCCTGCTGATCTCCGAGTTG
Myc-Sox2-K87	GAGAAGCGGCCGTTCATCGACGAGGCTAGGCGGC	CGTCTCCGACAAAAGTCTCCACTCGGCGCCCAGG
Myc-Sox2-K95	GCTAAGCGGCTGCGAGCGCTGCACATGAGGGAGC	CTCGTCGATGAACGGCCGCCTCTCCGTCTCCGAC
Myc-Sox2-K103	ATGAAGGAGCACCCGGATTATAGATACCGGCCCC	GTGCAGCGCTCGCAGCCGCCTAGCCTCGTCGATG
Myc-Sox2-K109	TATAAATACCGGCCCCGGCGGAGAACCAGGAC	ATCCGGGTGCTCCCTCATGTGCAGCGCTCGCAGC
Myc-Sox2-K115	CGGAAAACCAGGACGCTCATGAGGAGGGATAG	CCGGGGCCGGTATCTATAATCCGGGTGCTCCCTC
Myc-Sox2-K117	ACCAAGACGCTCATGAGGAGGGATAGGTACACGC	TCTCCGCCGGGGCCGGTATCTATAATCCGGGTGC
Myc-Sox2-K121	ATGAAGAGGGATAGGTACACGCTGCCCGGCGGGC	GAGCGTCCTGGTTCTCCGCCGGGGCCGGTATC
Myc-Sox2-K122	AGGAAGGATAGGTACACGCTGCCCGGCGGGCTGC	CATGAGCGTCCTGGTTCTCCGCCGGGGCCGGTATC
Myc-Sox2-K124	GATAAGTACACGCTGCCCGGCGGGCTGCTGGC	CCTCCTCATGAGCGTCCTGGTTCTCCGCCGGG
Myc-Sox2-K245	GTCAAGTCCGAGGCCAGCTCCAGCCCCCCTG	CACCGAACCCATGGAGCCAAGAGCCATGCCAG
Flag-DET1	GGAATTCAATGGTGGGACAGATACTAAAAAGAGATG	ACGCGTCGACCTACGTGCAGCAGTGTCGCATATGG
Flag-COP1-WD40	CCCAAGCTTAGTGAGGATAGCACAGTGCCTCAATTTG	GGGGTACCTCATACCAATTCTAGCACCTTAATTGACCCTG
Flag-COP1-R+CC	CCCAAGCTT ATGTCTGGTAGCCGCCAGGCCGG	GGGGTACC TCAATCCATCAAATTAAAGTCAACAC
Myc-Pax6	ACGCGTCGACCATGCAGAACAGTCACAGCGGAGTGAATC	ATAAGAATGCGGCCGCTTACTGTAATCTTGGCCAGTATTGAGAC
Myc-Hes5	GGAATTCCGATGGCCCCCAGCACTGTGGCCG	GGGGTACCTCACCAGGGCCGCCAGAGGCCG
Flag-OTUD7B	GGAATTCCATGACCCTGGACATGGATGCTGTTCTGTC	ACGCGTCGACTCAGAACCTGTGCACCAGGAGCTCC
Flag-OTUD7A	CCCAAGCTTATGGTTTCTAGTGTGCTTCCAAACCC	GGGGTACCTCAGGGCCGGGCCCCGCGCGCCTCGC
Flag-OTUD7B-UBA(1-180)	GGAATTCCATGACCCTGGACATGGATGCTGTTCTGTC	ACGCGTCGACTCAAGAGGTGGGATCCACACTCACCCAC
Flag-OTUD7B-OTU(181-360)	GGAATTCCCAGAGGCTGCTTCCTTTGGCAACTAC	ACGCGTCGACTCAAGAAAAGTGGGCCTGATCATAG
Flag-OTUD7B-ΔZF(1-810)	GGAATTCC ATGACCCTGGACATGGATGCTGTTCTGTC	ACGCGTCGACTCAATAGAAGCTGCAGTTCGGTTGTTTG
Flag-OTUD7B-OZlinker(360-810)	GGAATTCC TTCTGCACTCGTGTCCATGGAGCAG	ACGCGTCGACTCAATAGAAGCTGCAGTTCGGTTGTTTGC
Flag-OTUD7B-C194S	CTACTGGAGATGGGAACAGCCTCCTGCATGCAGCCTC	AGGCTGCATGCAGGAGGCTGTTCCCATCTCCAGTAG
Flag-OTUD7B-H358R	CGCCTATGATCAGGCCAGGTTTTCTGCACTCGTGTC	GACACGAGTGCAGAAAACCTGGCCTGATCATAGGCG
Flag-OTUD7B-OZlinker+ZF	GGAATTCCTTCTGCACTCGTGTCCATGGAGCAG	ACGCGTCGACTCAGAACCTGTGCACCAGGAGCTCCp
Prokaryotic expression vector (pET-28a-His or pGEX-6P-1-GST)
His-Sox2	GGAATTC ATGTACAACATGATGGAGACGGAGCTGA	ATAAGAATGCGGCCGC A CATGTGTGAGAGGGGCAGTGTGCCG
His-COP1	ACGCGTCGACAAATGTCTGGTAGCCGCCAGGCCGGGTCGG	CCGCTCGAGATACCAATTCTAGCACCTTAATTG
GST-OTUD7B-N(1-359)	ACGCGTCGACTCATGACCCTGGACATGGATGCTGTTC	AGAAGAAGCGGCCGCTCAAAAGTGGGCCTGATCATAGGCGAGC
GST-OTUD7B-C(359-843)	ACGCGTCGACTCATGTTTTCTGCACTCGTGTCCATGG	AGAAGAAGCGGCCGCTCAGAACCTGTGCACCAGGAGCTCC
GST-OTUD7B-ΔZnF(1-810)	ACGCGTCGACTCATGTTTTCTGCACTCGTGTCCATGG	AGAAGAAGCGGCCGCTCAATAGAAGCTGCAGTTCGGTTGTTTGC
GST-OTUD7B-ZnF(811-843)	ACGCGTCGACTCATGTATGGACACCCTGAGACAAACAA	AGAAGAAGCGGCCGCTCAGAACCTGTGCACCAGGAGCTCC
GST-Sox2	GGAATTCATGTACAACATGATGGAGAC	ATAAGAATGCGGCCGCTCACATGTGTGAGAGGGGC
Lentiviral vector (pLKO.1 TRC backbone for shRNA, pCDH-CMV backbone for overexpression and MS2_puro backbone for SAM activation system)
SAM-OTUD7B-#1	CACCGGGGCTGCGACGGGGCGGAGC	AAACGCTCCGCCCCGTCGCAGCCC
SAM-OTUD7B-#2	CACCGAACTGGCGCCTGTTTCCGGC	AAACGCCGGAAACAGGCGCCAGTT
SAM-OTUD7B-#3	CACCGGCTCCAGACCAGGAGCTTTA	AAACTAAAGCTCCTGGTCTGGAGC
SAM-OTUD7B-#4	CACCGTGGGGAGCGGCGCTAAAGGC	AAACGCCTTTAGCGCCGCTCCCCA
SAM-COP1-#1	CACCGCGGCCGGCCACGGCGCGCCG	AAACCGGCGCGCCGTGGCCGGCCG
SAM-COP1-#2	CACCGGCGCGCGCGAGCGGCGGAAG	AAACCTTCCGCCGCTCGCGCGCGC
SAM-COP1-#3	CACCGGGGGCTGCGCTCAGACGCTC	AAACGAGCGTCTGAGCGCAGCCCC
SAM-COP1-#4	CACCGTTCTGGAACGAAAGCGGCTT	AAACAAGCCGCTTTCGTTCCAGAA
pLKO.1-shOTUD7B-#1	CCGGAAGCAGCAGACACAGCAGAATCTCGAGATTCTGCTGTGTCTGCTGCTTTTTTTG	AATTCAAAAAAAGCAGCAGACACAGCAGAATCTCGAGATTCTGCTGTGTCTGCTGCTT
pLKO.1-shOTUD7B-#2	CCGGAATGGTATACACAGAAGATGACTCGAGATATACATGGATTCTCGGCAGTTTTTTTG	AATTCAAAAAAATGGTATACACAGAAGATGACTCGAGATATACATGGATTCTCGGCAGTT
pLKO.1-shSox2-#1	CCGGAAGCAGCAGACACAGCAGAATCTCGAGATATACATGGATTCTCGGCAGTTTTTTTG	AATTCAAAAAAAGCAGCAGACACAGCAGAATCTCGAGATATACATGGATTCTCGGCAGTT
pLKO.1-shSox2-#2	CCGGAACCATGGGTTCGGTGGTCAACTCGAGTTGACCACCGAACCCATGGTTTTTTTG	AATTCAAAAAAACCATGGGTTCGGTGGTCAACTCGAGTTGACCACCGAACCCATGGTT
pCDH-Sox2	CCGATTTAAATCATGTCTGGTAGCCGCCAGGCCGGGTCGG	AGAAGAAGCGGCCGCTACCAATTCTAGCACCTTAATTG
